# Supplementary material for: cfDNA Chimerism and Somatic Mutation Testing in Early Prediction of Relapse After Allogeneic Stem Cell Transplantation for Myeloid Malignancies
Source: Cancers (Basel). 2025 Feb 13;17(4):625. doi: 10.3390/cancers17040625 (PMC11853444; doi:10.3390/cancers17040625)
Supplement: Supplementary file 1 [file cancers-17-00625-s001.zip]

Archive with 1 entries (1 files):
- cancers-3405985-supplementary.pdf
